# Supplementary material for: Efficacy and Time-Dependent Pattern of Consolidation Immunotherapy in Stage III Non-Small Cell Lung Cancer After Induction Chemoimmunotherapy and Radiotherapy: A Dual-Center Retrospective Cohort Study
Source: Cancers (Basel). 2026 Jun 23;18(13):2035. doi: 10.3390/cancers18132035 (PMC13360170; doi:10.3390/cancers18132035)
Supplement: Supplementary file 1 [file cancers-18-02035-s001.zip]

Archive with 1 entries (1 files):
- cancers-4338080-supplementary.pdf
